# Supplementary material for: Wildlife Infection of Peste des Petits Ruminants Detected in China, 2024
Source: Vet Sci. 2024 Oct 9;11(10):489. doi: 10.3390/vetsci11100489 (PMC11512390; doi:10.3390/vetsci11100489)
Supplement: Supplementary file 1 [file vetsci-11-00489-s001.zip]

Archive with 1 entries (1 files):
- vetsci-3204026-supplementary.pdf
